# Supplementary material for: Description of a ‘plankton filtration bias’ in sequencing-based bacterial community analysis and of an Arduino microcontroller-based flowmeter device that can help to resolve it
Source: PLoS One. 2024 May 28;19(5):e0303937. doi: 10.1371/journal.pone.0303937 (PMC11132488; doi:10.1371/journal.pone.0303937)
Supplement: S1 Table — (XLSX) [file pone.0303937.s006.xlsx]

## Sheet: Feuil1
Taxonomy	logFC	logCPM	F	PValue	FDR
Phylum
Bacteroidetes	-0.474289	17.7874	18.4398	2.5e-05	0.000701186
Actinobacteria	0.463407	18.6141	12.9031	0.000394345	0.00552083
Class
Bacteroidia	-0.511315	17.8905	17.7281	3.38e-05	0.00104895
Actinobacteria	0.48702	17.7917	15.8904	8.45e-05	0.00104895
Holophagae	-0.583572	13.0895	15.6504	9.54e-05	0.00104895
Acidimicrobiia	0.401862	17.7285	10.911	0.00107286	0.00885109
Oxyphotobacteria	0.320816	16.5367	7.60067	0.00619585	0.0408926
Bacilli	-6.11249	7.51885	7.00058	0.00858235	0.047203
Order
Flavobacteriales	-0.68573	16.7263	32.7495	1.45e-08	1.38e-06
Frankiales	0.534867	17.7531	19.419	1.18e-05	0.000561899
Sphingobacteriales	-0.464104	15.0402	14.786	0.000129364	0.00409652
Microtrichales	0.450543	17.7083	13.9558	0.000199579	0.00473999
Holophagales	-0.529873	13.0883	11.6917	0.000657516	0.0114209
Pedosphaerales	-0.73673	11.6756	11.5171	0.000721319	0.0114209
Synechococcales	0.379324	16.5178	9.97377	0.0016436	0.022306
Rhizobiales	0.50254	12.7274	8.99755	0.00278183	0.0330342
Family/Lineage
bacV	-0.81144	15.9025	30.6117	2.86e-06	0.000485579
Ilumatobacteraceae	0.716531	13.17	22.4789	3.25e-05	0.00276314
Cryomorphaceae	-0.644121	13.2238	21.0373	5.2e-05	0.00294431
bacVI	-0.53147	13.6461	17.141	0.000197649	0.00840007
acI	0.525875	17.6529	15.4005	0.000372189	0.0126544
acIV	0.431386	17.6683	13.7808	0.000686152	0.0154488
Pedosphaeraceae	-0.744402	11.6963	13.6918	0.000710086	0.0154488
env.OPS 17	-0.505169	13.4699	13.5201	0.000758803	0.0154488
bacII	-0.564858	14.3515	13.327	0.000817878	0.0154488
Holophagaceae	-0.540853	13.1115	12.1335	0.00131022	0.0221353
NS11-12 marine group	-0.611064	12.6428	11.7563	0.00152513	0.0221353
acTH1	0.561608	13.0379	11.6966	0.00156249	0.0221353
Beijerinckiaceae	0.636497	12.4486	10.8379	0.00222174	0.0272437
Sporichthyaceae	0.741681	12.482	10.8143	0.0022436	0.0272437
ASV
Bacteroidetes; Bacteroidia; Flavobacteriales; bacV; unclassified; unclassified	-1.00476	14.604	137.97	1.29e-31	1.23e-28
Bacteroidetes; Bacteroidia; Flavobacteriales; bacV; unclassified; unclassified	-0.825146	14.8227	122.06	3.46e-28	1.66e-25
Actinobacteria; Actinobacteria; Frankiales; acI; acI-B; acI-B1	0.400037	15.9578	118.954	1.62e-27	5.18e-25
Actinobacteria; Acidimicrobiia; Microtrichales; acIV; acIV-A; Iluma-A1	0.288143	16.285	94.535	3.13e-22	7.51e-20
Bacteroidetes; Bacteroidia; Chitinophagales; bacI; bacI-A; bacI-A1	-0.469809	14.7052	34.2981	4.9e-09	9.41e-07
Actinobacteria; Actinobacteria; Frankiales; acI; acI-A; acI-A7	0.423724	14.5533	22.7643	1.86e-06	0.00029782
Actinobacteria; Acidimicrobiia; Microtrichales; acIV; acIV-A; Iluma-A2	0.221722	15.4618	19.473	1.03e-05	0.00141628
Actinobacteria; Actinobacteria; Frankiales; acI; acI-A; acI-A6	0.4816	14.1158	17.3774	3.09e-05	0.00352512
Actinobacteria; Actinobacteria; Frankiales; acI; acI-B; acI-B1	0.485899	14.0946	17.2521	3.3e-05	0.00352512
Cyanobacteria; Oxyphotobacteria; Synechococcales; Cyanobiaceae; Cyanobium PCC-6307	-8.07536	9.04701	16.828	4.13e-05	0.00396476
Acidobacteria; Holophagae; Holophagales; Holophagaceae; marine group; uncultured bacterium	-7.82067	8.82417	14.1024	0.000174263	0.0152084
Bacteroidetes; Bacteroidia; Flavobacteriales; Cryomorphaceae; uncultured; uncultured bacterium	-0.785705	13.1018	13.6254	0.000224515	0.0179612
Proteobacteria; Gammaproteobacteria; Betaproteobacteriales; betI; betI-A; unclassified	-7.68315	8.7051	12.8822	0.000333555	0.0246318
Proteobacteria; Gammaproteobacteria; Betaproteobacteriales; betI; betI-B; Rhodo	-3.48127	10.2713	12.7166	0.000364392	0.0249869
Actinobacteria; Actinobacteria; Frankiales; acI; acI-A; acI-A7	2.99021	10.5902	11.739	0.000614884	0.0393526
