# Supplementary material for: Description of a ‘plankton filtration bias’ in sequencing-based bacterial community analysis and of an Arduino microcontroller-based flowmeter device that can help to resolve it
Source: PLoS One. 2024 May 28;19(5):e0303937. doi: 10.1371/journal.pone.0303937 (PMC11132488; doi:10.1371/journal.pone.0303937)
Supplement: S2 Table — (XLSX) [file pone.0303937.s007.xlsx]

## Sheet: Feuil1
Taxonomy	logFC	logCPM	F	PValue	FDR
Phylum
Actinobacteria	-0.440725	17.7988	15.4416	0.000461849	0.00738958
Bacteroidetes	0.377479	18.076	10.4647	0.00295443	0.0236354
Planctomycetes	0.356225	13.7599	8.68889	0.00613743	0.032733
Class
Phycisphaerae	0.48047	13.2427	11.1976	0.00143837	0.0264412
Bacteroidia	0.425909	18.0713	10.821	0.00170588	0.0264412
Acidimicrobiia	-0.416708	15.7012	9.77261	0.00276211	0.0285418
Actinobacteria	-0.383468	17.412	8.96517	0.00403386	0.0312625
Family/Lineage
acI	-0.593673	17.3956	16.8736	0.000243829	0.0170417
acIV	-0.600408	15.798	16.7098	0.000258208	0.0170417
bacV	0.468494	13.5817	13.754	0.00075449	0.0331976
Flavobacteriaceae	0.441825	14.8037	12.5366	0.00120096	0.0396316
ASV
Actinobacteria; Actinobacteria; Frankiale; acI; acI-A; ASV215	-0.448006	15.1038	23.0783	0.000124757	0.0476375
Actinobacteria; Actinobacteria; Frankiale; acI; acI-A; ASV236	-0.569224	14.5021	22.7972	0.000133252	0.0476375
